# Supplementary material for: Reduction of Salmonella contamination on the surface of chicken skin using bacteriophage
Source: Virol J. 2020 Jul 9;17:98. doi: 10.1186/s12985-020-01368-0 (PMC7346387; doi:10.1186/s12985-020-01368-0)
Supplement: Supplementary file 1 — Additional file 1: Supplementary Table 1. Lytic spectra of Salmonella bacteriophage Tφ11 determined on 35 Salmonella strains. Results were recorded as follows: +++, confluent lysis; ++, semiconfluent lysis; +, individual plaques, −, no lysis. [file 12985_2020_1368_MOESM1_ESM.xlsx]

## Sheet: phage 11
Salmonella serotype	Tφ11
3,10:r	-
3,15:y	-
4,12:d	-
Agama	-
Amina	-
Amsterdam	-
Bareilly	-
Binza	-
Braenderup	-
Derby	-
Enteritidis 125109	++
Enteritidis PT1b	+
Enteritidis PT21B	-
Enteritidis PT4	++
Hadar 18	-
Infantis	-
Java	-
Kassberg	-
Kisarowe	-
Kubacha	-
Montevideo	-
Muenster	-
Ohio	-
Senftenberg	-
Stanley	-
Togba	-
Typhi aroCD	-
Typhimurium	++
Typhimurium 4/74	-
Typhimurium DT104	+++
Typhimurium F98	-
Typhimurium LT2	-
Typhimurium PT208	-
Typhimurium PT36	++
Virchow PT8	-
